# Supplementary material for: Patellar Tendinopathy—Does Injection Therapy Have a Role? A Systematic Review of Randomised Control Trials
Source: J Clin Med. 2022 Apr 3;11(7):2006. doi: 10.3390/jcm11072006 (PMC8999520; doi:10.3390/jcm11072006)
Supplement: Supplementary file 1 [file jcm-11-02006-s001.zip]

Archive with 2 entries (2 files):
- Supplementary  Table S1.pdf
- Supplementary  Table S2.pdf
